# Supplementary material for: Surveillance of SARS-CoV-2 in Frankfurt am Main from October to December 2020 Reveals High Viral Diversity Including Spike Mutation N501Y in B.1.1.70 and B.1.1.7
Source: Microorganisms. 2021 Apr 2;9(4):748. doi: 10.3390/microorganisms9040748 (PMC8065810; doi:10.3390/microorganisms9040748)
Supplement: Supplementary file 1 [file microorganisms-09-00748-s001.zip]

Archive with 2 entries (2 files):
- supplement_Widera_pat_data_fin.xlsx
- Widera_gisaid-accessions.csv
