# Supplementary material for: Surveillance of SARS-CoV-2 in Frankfurt am Main from October to December 2020 Reveals High Viral Diversity Including Spike Mutation N501Y in B.1.1.70 and B.1.1.7
Source: Microorganisms. 2021 Apr 2;9(4):748. doi: 10.3390/microorganisms9040748 (PMC8065810; doi:10.3390/microorganisms9040748)
Supplement: Supplementary file 1 [file microorganisms-09-00748-s001.zip › supplement_Widera_pat_data_fin.xlsx]

## Sheet: Widera_et_al_2021
pat_ID.	Cell Culture	ct_RdRP_Anzucht	Sampling/culturing date	ct_ORF1_Diagnostik	ct_E-gene_Diagnostik	Initial detection date	ct_Alinity_Diagnostik	ct_Cepheid	Infection route / sample source	Coverage depth	Genome coverage	Pangolin line	Features
ChVir21543	CPE positive	13.56	2020-10-26	22.58	22.82	2020-10-21	-	-	homeless shelter	3581.52	1	B.1.367
ChVir21551	CPE positive	15.4	2020-10-26	27.12	27.23	2020-10-23	-	-	apartment/ flat share	3054.69	1	B.1.1.70	Deletion of amino acid position 69/70 in S
ChVir21559	CPE positive	15.37	2020-10-26	22.59	22.45	2020-10-23	-	-	apartment/ family	3231.81	1	B.1.1.307
ChVir21567	CPE positive	16.02	2020-10-26	25.06	24.47	2020-10-22	-	-	untraceable	2708.12	1	B.1.1.75
ChVir21575	CPE positive	14.67	2020-10-26	23.71	23.62	2020-10-22	-	-	apartment/ family	3596.11	1	B.1.1
ChVir21583	CPE positive	15.61	2020-10-26	23.11	22.85	2020-10-22	-	-	untraceable	3254.01	1	B.1.177
ChVir21591	CPE positive	17.39	2020-10-26	25.1	25.33	2020-10-22	-	-	apartment/ household	3073.44	1	B.1.1.70	Deletion of amino acid position 69/70 in S
ChVir21598	CPE positive	16.92	2020-10-26	23.05	23.01	2020-10-22	-	-	apartment/ household	4034.99	1	B.1.1.70	Deletion of amino acid position 69/70 in S
ChVir21605	CPE positive	16.51	2020-10-26	22.9	n.d.	2020-10-23	-	-	refugee shelter	2522.89	1	B.1.177
ChVir21612	CPE positive	17.24	2020-10-26	25.77	n.d.	2020-10-23	-	-	refugee shelter	2499.24	1	B.1.177
ChVir21619	CPE positive	16.11	2020-10-26	22.2	22.11	2020-10-23	-	-	addiction care	2276.72	1	B.1.258	Deletion of amino acid position 69/70 in S
ChVir21626	CPE positive	17.62	2020-10-26	27.87	28.28	2020-10-23	-	-	addiction care	1639.67	1	B.1.258	Deletion of amino acid position 69/70 in S
ChVir21592	CPE positive	18.55	2020-10-28	29.72	30.35	2020-10-26	-	-	untraceable	2965.67	1	B.1.1.140
ChVir21599	CPE positive	17.06	2020-10-28	22.94	22.39	2020-10-26	-	-	untraceable	2586.48	1	B.1.1.75
ChVir21606	CPE positive	18.24	2020-10-28	25.25	25.12	2020-10-26	-	-	untraceable	3600.1	1	B.1.258	Deletion of amino acid position 69/70 in S
ChVir21613	CPE positive	18.29	2020-10-28	24.26	23.96	2020-10-27	-	-	untraceable	1943.48	1	B.1.160
ChVir21620	CPE positive	18.51	2020-10-28	24.31	24.17	2020-10-27	-	-	untraceable	2110.13	1	B.1.1.75
ChVir21545	CPE positive	16.48	2020-11-04	27.85	27.89	2020-10-29	-	-	untraceable	3217.5	1	B.1.1.39
ChVir21546	CPE positive	15.28	2020-11-04	23.75	24.12	2020-11-03	-	-	refugee shelter	1976.79	1	B.1.177
ChVir21553	CPE positive	15.8	2020-11-04	25.7	25.75	2020-10-29	-	-	apartment/ family	2830.74	1	B.1.177
ChVir21554	CPE positive	16.79	2020-11-04	27.46	27.98	2020-11-03	-	-	refugee shelter	1707.2	1	B.1.177
ChVir21561	CPE positive	17.43	2020-11-04	22.68	22.68	2020-10-30	-	-	apartment/ family	2376.54	1	B.1.160	9bp deletion in ORF1ab (amino acid position 141 - 143), 7bp deletion in ORF7a which truncates ORF7a at amino acid position 108
ChVir21562	CPE positive	14.68	2020-11-04	28.85	29.49	2020-11-03	-	-	refugee shelter	2719.85	1	B.1.177
ChVir21569	CPE positive	15.04	2020-11-04	28.79	29.29	2020-10-30	-	-	untraceable	3736.39	1	B.1.1.74
ChVir21570	CPE positive	16.45	2020-11-04	29.31	29.33	2020-11-03	-	-	refugee shelter	1629.38	1	B.1.177
ChVir21577	CPE positive	15.21	2020-11-04	26.8	27.14	2020-10-30	-	-	apartment/ family	1636.72	1	B.1.218
ChVir21585	CPE positive	16.7	2020-11-04	28.82	28.43	2020-10-30	-	-	untraceable	3836.35	1	B.1.258	Deletion of amino acid position 69/70 in S
ChVir21593	CPE positive	16.74	2020-11-04	30.32	30.6	2020-11-02	-	-	untraceable	3222.06	1	B.1.1.75
ChVir21600	CPE positive	17.05	2020-11-04	24.91	25.14	2020-11-02	-	-	exposition at work	2202.9	1	B.1.1.75
ChVir21607	CPE positive	17.35	2020-11-04	24.91	25.07	2020-11-02	-	-	untraceable	2530.6	1	B.1.1.75
ChVir21614	CPE positive	17.19	2020-11-04	24.03	24.04	2020-11-02	-	-	untraceable	2062.9	1	B.1.160
ChVir21621	CPE positive	17.06	2020-11-04	24.06	24.48	2020-11-03	-	-	untraceable	887.84	1	B.1.1.70	Deletion of amino acid position 69/70 in S
ChVir21627	CPE positive	18.13	2020-11-04	27.3	27.78	2020-10-29	-	-	untraceable	1686.48	1	B.1.160
ChVir21628	CPE positive	16.09	2020-11-04	25.73	26.04	2020-11-03	-	-	apartment/ family	726.96	1	B.1.1.217
ChVir21578	CPE positive	15.53	2020-11-09	22.71	22.9	2020-11-05	-	-	apartment/ family	5014.98	1	B.1.177
ChVir21586	CPE positive	17.2	2020-11-09	20.01	19.69	2020-11-05	-	-	untraceable	3147.94	1	B.1.258	Deletion of amino acid position 69/70 in S, deletion of amino acid position 58 in ORF8
ChVir21594	CPE positive	19.28	2020-11-09	25.32	25.77	2020-11-05	-	-	untraceable	1846.05	1	B.1.1.159
ChVir21601	CPE positive	16.16	2020-11-09	18.36	18.54	2020-11-05	-	-	untraceable	2861	1	B.1.160
ChVir21608	CPE positive	17.97	2020-11-09	24.55	24.39	2020-11-06	-	-	untraceable	1733.49	1	B.1.177
ChVir21615	CPE positive	16.41	2020-11-09	25.6	25.93	2020-11-06	-	-	untraceable	3114.11	1	B.1.177
ChVir21622	CPE positive	16.06	2020-11-10	18.83	18.82	2020-11-09	-	-	apartment/ family	1379.06	1	B.1.1.75
ChVir21629	CPE positive	16.95	2020-11-10	22.04	21.94	2020-11-09	-	-	apartment/ family	1754.69	1	B.1.1.75
ChVir21547	CPE positive	14.63	2020-11-12	30.57	31.34	2020-11-10	-	-	untraceable	2317.68	1	B.1.367
ChVir21555	CPE positive	15.94	2020-11-13	22.97	23.18	2020-11-12	-	-	untraceable	2108.76	1	B.1.36	Deletion of amino acid position 210 in S
ChVir21563	CPE positive	16.15	2020-11-13	22.36	22.88	2020-11-12	-	-	untraceable	4478.6	1	B.1.36	Deletion of amino acid position 210 in S
ChVir21571	CPE positive	16.64	2020-11-13	25.13	25.67	2020-11-12	-	-	untraceable	3105.33	1	B.1.36	Deletion of amino acid position 210 in S
ChVir21590	CPE positive	17.46	2020-11-16	18.27	18.3	2020-11-13	-	-	refugee shelter	2913.15	1	B.1.177
ChVir21579	CPE positive	16.25	2020-11-17	29.52	29.73	2020-11-16	-	-	untraceable	2982.23	1	B.1.177
ChVir21587	CPE positive	16.32	2020-11-18	25.95	26.26	2020-11-17	-	-	untraceable	3370.25	1	B.1.177
ChVir21595	CPE positive	17.32	2020-11-18	26.15	26.54	2020-11-17	-	-	untraceable	2501.06	1	B.1.1.297
ChVir21602	CPE positive	16.17	2020-11-18	20.44	20.44	2020-11-17	-	-	untraceable	1557.12	1	B.1.131
ChVir21609	CPE positive	17.23	2020-11-19	25.72	25.93	2020-11-18	-	-	untraceable	2899.78	1	B.1.1.70	Deletion of amino acid position 69/70 in S
ChVir21548	CPE positive	16.64	2020-11-23	22.08	21.79	2020-11-20	-	-	untraceable	4230.86	1	B.1.177
ChVir21556	CPE positive	16.14	2020-11-23	23.93	24.13	2020-11-20	-	-	untraceable	4608.01	1	B.1.160
ChVir21564	CPE positive	16.83	2020-11-23	24.31	24.33	2020-11-20	-	-	untraceable	4205.48	1	B.1.177
ChVir21616	CPE positive	16.51	2020-11-23	20.47	20.6	2020-11-19	-	-	apartment/ family	3395.29	1	B.1.1.297
ChVir21623	CPE positive	16.7	2020-11-23	27.65	28.11	2020-11-20	-	-	untraceable	2333.44	1	B.1.160
ChVir21630	CPE positive	15.7	2020-11-23	21.38	21.62	2020-11-20	-	-	apartment/ family	2405.51	1	B.1.160
ChVir21572	CPE positive	17.04	2020-11-24	19.21	19.46	2020-11-23	-	-	apartment/ family	3365.47	1	B.1.480
ChVir21580	CPE positive	17.04	2020-11-24	25	25.44	2020-11-23	-	-	untraceable	2383.22	1	B.1.1.70	Deletion of amino acid position 69/70 in S
ChVir21588	CPE positive	17.15	2020-11-24	21.79	21.91	2020-11-23	-	-	untraceable	2749.53	1	B.1.1.70	Deletion of amino acid position 69/70 in S
ChVir21596	CPE positive	18.48	2020-11-24	24.47	24.75	2020-11-23	-	-	nursing service	3562.12	1	B.1.1.70	Deletion of amino acid position 69/70 in S
ChVir21603	CPE positive	17.2	2020-11-25	19.85	20.07	2020-11-24	-	-	apartment/ family	3309.06	1	B.1.36	Deletion of amino acid position 210 in S
ChVir21610	CPE positive	16.81	2020-11-25	21.24	21.51	2020-11-24	-	-	untraceable	1968.78	1	B.1.177
ChVir21617	CPE positive	16.38	2020-11-25	20.31	21.06	2020-11-24	-	-	untraceable	2300.27	1	B.1.9.5
ChVir21549	CPE positive	17.89	2020-11-27	-	-	2020-11-26	17.54	-	untraceable	1369.21	1	B.1.1.192
ChVir21557	CPE positive	17.1	2020-11-27	-	-	2020-11-26	17.34	-	untraceable	2640.17	1	B.1.1.192
ChVir21624	CPE positive	15.99	2020-11-27	-	-	2020-11-26	28.23	-	untraceable	2528.1	1	B.1.1.296
ChVir21631	CPE positive	16.56	2020-11-27	-	-	2020-11-26	31.35	-	untraceable	2244.51	1	B.1.480
ChVir21565	CPE positive	17.84	2020-11-30	22.79	23.28	2020-11-27	-	-	untraceable	3479.79	1	B.1.160	4bp deletion in ORF3a, which truncates ORF3a at amino acid position 259
ChVir21573	CPE positive	16.79	2020-11-30	27.01	27.11	2020-11-27	-	-	untraceable	3980.91	1	B.1.177
ChVir21581	CPE positive	15.55	2020-11-30	21.87	22.06	2020-11-27	-	-	untraceable	3701.54	1	B.1.177
ChVir21589	CPE positive	15.42	2020-11-30	20.04	20.44	2020-11-27	-	-	untraceable	4510.46	1	B.1.1.70	Deletion of amino acid position 69/70 in S
ChVir21597	CPE positive	17.52	2020-11-30	25.63	26.13	2020-11-27	-	-	apartment/ family	4778.89	1	B.1.1.70	Deletion of amino acid position 69/70 in S
ChVir21604	CPE positive	16.25	2020-11-30	21.19	21.33	2020-11-27	-	-	untraceable	3040.92	1	B.1.160
ChVir21611	CPE positive	16.21	2020-12-02	24.03	24.07	2020-12-01	-	-	untraceable	2688.05	1	B.1.1.1
ChVir21618	CPE positive	16.46	2020-12-02	24.69	25.12	2020-12-01	-	-	untraceable	2497.06	1	B.1.1.70	Deletion of amino acid position 69/70 in S
ChVir21625	CPE positive	14.85	2020-12-02	28.47	29.13	2020-12-01	-	-	untraceable	1501.47	1	B.1.160	4bp deletion in ORF3a, which truncates ORF3a at amino acid position 259
ChVir21632	CPE positive	16.53	2020-12-02	24.61	24.81	2020-12-01	-	-	untraceable	1048.1	1	B.1.160	4bp deletion in ORF3a, which truncates ORF3a at amino acid position 259
ChVir21550	CPE positive	14.77	2020-12-03	25.57	26.27	2020-12-02	-	-	untraceable	1701.47	1	B.1.160	1bp deletion in ORF3a which truncates ORF3a at amino acid position 259
ChVir21558	CPE positive	16.07	2020-12-04	20.27	20.18	2020-12-03	-	-	untraceable	3744.35	1	B.1.160
ChVir21566	CPE positive	18.33	2020-12-04	21.64	21.86	2020-12-03	-	-	untraceable	2815.64	1	B.1.160
ChVir21574	CPE positive	16.97	2020-12-04	17.95	17.9	2020-12-03	-	-	untraceable	2397.67	1	B.1.88
ChVir21582	CPE positive	17.68	2020-12-04	17.93	18.26	2020-12-03	-	-	untraceable	3167.27	1	B.1.1.70	Deletion of amino acid position 69/70 in S
ChVir21993	CPE positive	17.24	2020-12-04	30.49	31.23	2020-12-03	-	-	untraceable	1575.19	1	B.1.177
ChVir21994	CPE positive	18.42	2020-12-07	20.33	20.17	2020-12-04	-	-	untraceable	1799.83	1	B.1.221	41bp deletion in the 3' UTR
ChVir21995	CPE positive	16.13	2020-12-07	20.74	20.81	2020-12-04	-	-	untraceable	1769.65	1	B.1.221	41bp deletion in the 3' UTR
ChVir21996	CPE positive	16.49	2020-12-08	18.6	19.01	2020-12-07	-	-	apartment/ family	835.44	1	B.1.221	41bp deletion in the 3' UTR
ChVir21997	CPE positive	16.51	2020-12-08	19.94	20.27	2020-12-07	-	-	untraceable	632.34	1	B.1.1.70	501Y substitution in S
ChVir21998	CPE positive	18.22	2020-12-08	22.96	23.31	2020-12-07	-	-	untraceable	1193.99	1	B.1.177
ChVir21999	CPE positive	16.36	2020-12-09	24.68	25.22	2020-12-08	-	-	untraceable	711.83	1	B.1.177
ChVir22000	CPE positive	18.46	2020-12-09	17.91	18.17	2020-12-08	-	-	untraceable	2032.75	1	B.1.160
ChVir22001	CPE positive	18.58	2020-12-09	23.25	23.63	2020-12-08	-	-	untraceable	2300.33	1	B.1.160
ChVir22002	CPE positive	19.59	2020-12-09	22.74	23.01	2020-12-08	-	-	untraceable	1984.17	1	B.1.160
ChVir22003	CPE positive	17	2020-12-09	24.04	24.47	2020-12-08	-	-	untraceable	2381.83	0.99	B.1.131
ChVir22004	CPE positive	17.42	2020-12-09	24.54	24.94	2020-12-08	-	-	untraceable	2288.96	1	B.1.177
ChVir22005	CPE positive	17.59	2020-12-09	24.45	24.75	2020-12-08	-	-	untraceable	2847.57	1	B.1.177
ChVir22006	CPE positive	17.31	2020-12-09	20.9	21.64	2020-12-08	-	-	untraceable	1954.74	1	B.1.221	41bp deletion in the 3' UTR
ChVir22007	CPE positive	16.81	2020-12-09	24.23	24.62	2020-12-08	-	-	untraceable	3223.01	1	B.1.177
ChVir22008	CPE positive	18.03	2020-12-09	17.61	17.87	2020-12-08	-	-	apartment/ family	2087.78	1	C.16
ChVir22009	CPE positive	16.47	2020-12-11	23.74	24.04	2020-12-10	-	-	untraceable	2105.7	1	B.1.177
ChVir22010	CPE positive	18.36	2020-12-11	30.28	31.37	2020-12-10	-	-	untraceable	2035.14	1	B.1.177
ChVir22011	CPE positive	16.4	2020-12-11	21.84	21.98	2020-12-10	-	-	untraceable	1177.87	1	B.1.1.67	4bp deletion in ORF3a, which truncates ORF3a at amino acid position 259
ChVir22012	CPE positive	15.89	2020-12-11	15.71	15.86	2020-12-10	-	-	untraceable	2101.66	1	B.1.177
ChVir21503	not cultured	-	2020-12-18	14.86	15.52	2020-12-12	-	-	Inpatient	127.17	1	B.1.221
ChVir21504	not cultured	-	2020-12-18	-	-	2020-12-10	30.57	-	Inpatient	80.1	0.98	B.1.177
ChVir21505	not cultured	-	2020-12-18	24.91	24.91	2020-12-12	-	-	Inpatient	86.53	0.99	B.1.177
ChVir21506	not cultured	-	2020-12-18	27.12	27.86	2020-12-01	-	-	Inpatient	92.72	0.99	B.1.1.70
ChVir21507	not cultured	-	2020-12-18	30.9	30.9	2020-12-10	-	-	Inpatient	61.52	0.97	B.1.221
ChVir21512	not cultured	-	2020-12-18	27.59	28.4	2020-12-18	-	-	Inpatient	98.28	0.98	B.1.177
ChVir21513	not cultured	-	2020-12-18	22.26	22.8	2020-12-18	-	-	Inpatient	93.38	0.97	B.1.1.1
ChVir21487	not cultured	-	2020-12-19	19.44	19.4	2020-12-13	-	-	Inpatient	119.72	0.99	B.1.367
ChVir21489	not cultured	-	2020-12-19	23.73	23.73	2020-12-11	-	-	emergency ward, initial detection	112.12	1	B.1.177
ChVir21492	not cultured	-	2020-12-19	20.48	20.75	2020-12-14	-	-	Inpatient	109.03	0.99	B.1.367
ChVir21493	not cultured	-	2020-12-19	28.82	29.68	2020-12-19	-	-	Inpatient	77.11	0.97	B.1.258
ChVir21494	not cultured	-	2020-12-19	30.31	31.36	2020-12-09	-	-	Inpatient	84.14	1	B.1.480
ChVir21495	not cultured	-	2020-12-19	31.58	33.25	2020-12-06	-	-	Inpatient	60.35	0.98	B.1.221
ChVir21496	not cultured	-	2020-12-19	25.86	26.48	2020-12-16	-	-	Inpatient	74.55	0.98	B.1.177
ChVir21498	not cultured	-	2020-12-19	21.42	21.68	2020-12-01	-	-	Inpatient	119.7	1	B.1.177
ChVir21499	not cultured	-	2020-12-19	29.23	30.14	2020-12-01	-	-	Inpatient	94.12	0.98	B.1.1.70
ChVir21500	not cultured	-	2020-12-19	31.26	32.93	2020-12-11	-	-	Inpatient	65.07	0.98	B.1.177
ChVir21501	not cultured	-	2020-12-19	30.93	31.99	2020-12-10	-	-	Inpatient	72.04	0.98	B.1.221
ChVir21502	not cultured	-	2020-12-19	19.67	19.78	2020-12-16	-	-	Inpatient	127.88	1	B.1.258	12bp deletion in 3p UTR
ChVir21482	not cultured	-	2020-12-20	18.29	18.7	2020-12-12	-	-	inpatient	133.44	1	B.1.221
ChVir21483	not cultured	-	2020-12-20	26	26.4	2020-12-01	-	-	Inpatient	97.48	1	B.1.177
ChVir21485	not cultured	-	2020-12-20	26.51	27.04	2020-12-06	-	-	Inpatient	95.13	0.99	B.1.221
ChVir21486	not cultured	-	2020-12-20	26.19	26.7	2020-12-16	-	-	Inpatient	98.79	0.99	B.1.1.70
ChVir22016	not cultured	-	2020-12-23	-	-	2020-12-23	-	18.6	emergency ward, initial detection	1668.05	0.98	B.1.1.297
ChVir22025	not cultured	-	2020-12-23	-	-	2020-12-23	-	16.2	emergency ward, initial detection	1557.16	0.98	B.1.177
ChVir22015	not cultured	-	2020-12-25	-	-	2020-12-25	-	11.8	emergency ward, initial detection	1488.19	0.98	B.1.160
ChVir22028	not cultured	-	2020-12-26	-	-	2020-12-21	-	30.8	emergency ward, initial detection	1577.44	0.99	B.1.177
ChVir22020	not cultured	-	2020-12-28	-	-	2020-12-28	-	30.4	emergency ward, initial detection	2916.88	0.97	B.1.1.1
ChVir22027	not cultured	-	2020-12-28	-	-	2020-12-27	-	21.53	emergency ward, initial detection	1597.57	0.99	B.1.1.153	12bp deletion in S (amino acid positions 141-144)
ChVir22029	not cultured	-	2020-12-29	-	-	2020-12-29	-	22.7	emergency ward, initial detection	1831.97	0.99	B.1.160
ChVir22030	CPE positive	-	2020-12-29	27.49	28.11	2020-12-28	-	-	travel returnee (UK)	1739.84	0.97	B.1.160
ChVir22031	CPE positive	-	2020-12-29	23.93	23.56	2020-12-29	-	-	travel returnee (UK)	1779.19	1	B.1.1.7	Substitutions typical of B.1.1.7, including a deletion of amino acid position 69/70 and N501Y in S
