# Supplementary material for: Surveillance of SARS-CoV-2 in Frankfurt am Main from October to December 2020 Reveals High Viral Diversity Including Spike Mutation N501Y in B.1.1.70 and B.1.1.7
Source: Microorganisms. 2021 Apr 2;9(4):748. doi: 10.3390/microorganisms9040748 (PMC8065810; doi:10.3390/microorganisms9040748)
Supplement: Supplementary file 1 [file microorganisms-09-00748-s001.zip › Widera_gisaid-accessions.csv]

Sequence name	GISAID accession
hCoV-19/Germany/ChVir21543/2020	EPI_ISL_1138599
hCoV-19/Germany/ChVir21545/2020	EPI_ISL_1138600
hCoV-19/Germany/ChVir21546/2020	EPI_ISL_1138601
hCoV-19/Germany/ChVir21547/2020	EPI_ISL_1138602
hCoV-19/Germany/ChVir21548/2020	EPI_ISL_1138603
hCoV-19/Germany/ChVir21549/2020	EPI_ISL_1138604
hCoV-19/Germany/ChVir21550/2020	EPI_ISL_1138605
hCoV-19/Germany/ChVir21551/2020	EPI_ISL_1138606
hCoV-19/Germany/ChVir21553/2020	EPI_ISL_1138607
hCoV-19/Germany/ChVir21554/2020	EPI_ISL_1138608
hCoV-19/Germany/ChVir21555/2020	EPI_ISL_1138609
hCoV-19/Germany/ChVir21556/2020	EPI_ISL_1138610
hCoV-19/Germany/ChVir21557/2020	EPI_ISL_1138611
hCoV-19/Germany/ChVir21558/2020	EPI_ISL_1138612
hCoV-19/Germany/ChVir21559/2020	EPI_ISL_1138613
hCoV-19/Germany/ChVir21561/2020	EPI_ISL_1138614
hCoV-19/Germany/ChVir21562/2020	EPI_ISL_1138615
hCoV-19/Germany/ChVir21563/2020	EPI_ISL_1138616
hCoV-19/Germany/ChVir21564/2020	EPI_ISL_1138617
hCoV-19/Germany/ChVir21565/2020	EPI_ISL_1138618
hCoV-19/Germany/ChVir21566/2020	EPI_ISL_1138619
hCoV-19/Germany/ChVir21567/2020	EPI_ISL_1138620
hCoV-19/Germany/ChVir21569/2020	EPI_ISL_1138621
hCoV-19/Germany/ChVir21570/2020	EPI_ISL_1138622
hCoV-19/Germany/ChVir21571/2020	EPI_ISL_1138623
hCoV-19/Germany/ChVir21572/2020	EPI_ISL_1138624
hCoV-19/Germany/ChVir21573/2020	EPI_ISL_1138625
hCoV-19/Germany/ChVir21574/2020	EPI_ISL_1138626
hCoV-19/Germany/ChVir21575/2020	EPI_ISL_1138627
hCoV-19/Germany/ChVir21577/2020	EPI_ISL_1138628
hCoV-19/Germany/ChVir21578/2020	EPI_ISL_1138629
hCoV-19/Germany/ChVir21579/2020	EPI_ISL_1138630
hCoV-19/Germany/ChVir21580/2020	EPI_ISL_1138631
hCoV-19/Germany/ChVir21581/2020	EPI_ISL_1138632
hCoV-19/Germany/ChVir21582/2020	EPI_ISL_1138633
hCoV-19/Germany/ChVir21583/2020	EPI_ISL_1138634
hCoV-19/Germany/ChVir21585/2020	EPI_ISL_1138635
hCoV-19/Germany/ChVir21586/2020	EPI_ISL_1138636
hCoV-19/Germany/ChVir21587/2020	EPI_ISL_1138637
hCoV-19/Germany/ChVir21588/2020	EPI_ISL_1138638
hCoV-19/Germany/ChVir21589/2020	EPI_ISL_1138639
hCoV-19/Germany/ChVir21590/2020	EPI_ISL_1138640
hCoV-19/Germany/ChVir21591/2020	EPI_ISL_1138641
hCoV-19/Germany/ChVir21592/2020	EPI_ISL_1138642
hCoV-19/Germany/ChVir21593/2020	EPI_ISL_1138643
hCoV-19/Germany/ChVir21594/2020	EPI_ISL_1138644
hCoV-19/Germany/ChVir21595/2020	EPI_ISL_1138645
hCoV-19/Germany/ChVir21596/2020	EPI_ISL_1138646
hCoV-19/Germany/ChVir21597/2020	EPI_ISL_1138647
hCoV-19/Germany/ChVir21598/2020	EPI_ISL_1138648
hCoV-19/Germany/ChVir21599/2020	EPI_ISL_1138649
hCoV-19/Germany/ChVir21600/2020	EPI_ISL_1138650
hCoV-19/Germany/ChVir21601/2020	EPI_ISL_1138651
hCoV-19/Germany/ChVir21602/2020	EPI_ISL_1138652
hCoV-19/Germany/ChVir21603/2020	EPI_ISL_1138653
hCoV-19/Germany/ChVir21604/2020	EPI_ISL_1138654
hCoV-19/Germany/ChVir21605/2020	EPI_ISL_1138655
hCoV-19/Germany/ChVir21606/2020	EPI_ISL_1138656
hCoV-19/Germany/ChVir21607/2020	EPI_ISL_1138657
hCoV-19/Germany/ChVir21608/2020	EPI_ISL_1138658
hCoV-19/Germany/ChVir21609/2020	EPI_ISL_1138659
hCoV-19/Germany/ChVir21610/2020	EPI_ISL_1138660
hCoV-19/Germany/ChVir21611/2020	EPI_ISL_1138661
hCoV-19/Germany/ChVir21612/2020	EPI_ISL_1138662
hCoV-19/Germany/ChVir21613/2020	EPI_ISL_1138663
hCoV-19/Germany/ChVir21614/2020	EPI_ISL_1138664
hCoV-19/Germany/ChVir21615/2020	EPI_ISL_1138665
hCoV-19/Germany/ChVir21616/2020	EPI_ISL_1138666
hCoV-19/Germany/ChVir21617/2020	EPI_ISL_1138667
hCoV-19/Germany/ChVir21618/2020	EPI_ISL_1138668
hCoV-19/Germany/ChVir21619/2020	EPI_ISL_1138669
hCoV-19/Germany/ChVir21620/2020	EPI_ISL_1138670
hCoV-19/Germany/ChVir21621/2020	EPI_ISL_1138671
hCoV-19/Germany/ChVir21622/2020	EPI_ISL_1138672
hCoV-19/Germany/ChVir21623/2020	EPI_ISL_1138673
hCoV-19/Germany/ChVir21624/2020	EPI_ISL_1138674
hCoV-19/Germany/ChVir21625/2020	EPI_ISL_1138675
hCoV-19/Germany/ChVir21626/2020	EPI_ISL_1138676
hCoV-19/Germany/ChVir21627/2020	EPI_ISL_1138677
hCoV-19/Germany/ChVir21628/2020	EPI_ISL_1138678
hCoV-19/Germany/ChVir21629/2020	EPI_ISL_1138679
hCoV-19/Germany/ChVir21630/2020	EPI_ISL_1138680
hCoV-19/Germany/ChVir21631/2020	EPI_ISL_1138681
hCoV-19/Germany/ChVir21632/2020	EPI_ISL_1138682
hCoV-19/Germany/HE-ChVir21483/2020	EPI_ISL_1138683
hCoV-19/Germany/HE-ChVir21485/2020	EPI_ISL_1138684
hCoV-19/Germany/HE-ChVir21486/2020	EPI_ISL_1138685
hCoV-19/Germany/HE-ChVir21489/2020	EPI_ISL_1138686
hCoV-19/Germany/HE-ChVir21492/2020	EPI_ISL_1138687
hCoV-19/Germany/HE-ChVir21493/2020	EPI_ISL_1138688
hCoV-19/Germany/HE-ChVir21494/2020	EPI_ISL_1138689
hCoV-19/Germany/HE-ChVir21495/2020	EPI_ISL_1138690
hCoV-19/Germany/HE-ChVir21496/2020	EPI_ISL_1138691
hCoV-19/Germany/HE-ChVir21498/2020	EPI_ISL_1138692
hCoV-19/Germany/HE-ChVir21499/2020	EPI_ISL_1138693
hCoV-19/Germany/HE-ChVir21500/2020	EPI_ISL_1138694
hCoV-19/Germany/HE-ChVir21501/2020	EPI_ISL_1138695
hCoV-19/Germany/HE-ChVir21504/2020	EPI_ISL_1138696
hCoV-19/Germany/HE-ChVir21505/2020	EPI_ISL_1138697
hCoV-19/Germany/HE-ChVir21506/2020	EPI_ISL_1138698
hCoV-19/Germany/HE-ChVir21507/2020	EPI_ISL_1138699
hCoV-19/Germany/HE-ChVir21512/2020	EPI_ISL_1138700
hCoV-19/Germany/HE-ChVir21513/2020	EPI_ISL_1138701
hCoV-19/Germany/HE-ChVir21482/2020	EPI_ISL_1138702
hCoV-19/Germany/HE-ChVir21487/2020	EPI_ISL_1138703
hCoV-19/Germany/HE-ChVir21502/2020	EPI_ISL_1138704
hCoV-19/Germany/HE-ChVir21503/2020	EPI_ISL_1138705
hCoV-19/Germany/HE-ChVir21993/2020	EPI_ISL_1138706
hCoV-19/Germany/HE-ChVir21994/2020	EPI_ISL_1138707
hCoV-19/Germany/HE-ChVir21995/2020	EPI_ISL_1138708
hCoV-19/Germany/HE-ChVir21996/2020	EPI_ISL_1138709
hCoV-19/Germany/HE-ChVir21997/2020	EPI_ISL_1138710
hCoV-19/Germany/HE-ChVir21998/2020	EPI_ISL_1138711
hCoV-19/Germany/HE-ChVir21999/2020	EPI_ISL_1138712
hCoV-19/Germany/HE-ChVir22000/2020	EPI_ISL_1138713
hCoV-19/Germany/HE-ChVir22001/2020	EPI_ISL_1138714
hCoV-19/Germany/HE-ChVir22002/2020	EPI_ISL_1138715
hCoV-19/Germany/HE-ChVir22003/2020	EPI_ISL_1138716
hCoV-19/Germany/HE-ChVir22004/2020	EPI_ISL_1138717
hCoV-19/Germany/HE-ChVir22005/2020	EPI_ISL_1138718
hCoV-19/Germany/HE-ChVir22006/2020	EPI_ISL_1138719
hCoV-19/Germany/HE-ChVir22007/2020	EPI_ISL_1138720
hCoV-19/Germany/HE-ChVir22008/2020	EPI_ISL_1138721
hCoV-19/Germany/HE-ChVir22009/2020	EPI_ISL_1138722
hCoV-19/Germany/HE-ChVir22010/2020	EPI_ISL_1138723
hCoV-19/Germany/HE-ChVir22011/2020	EPI_ISL_1138724
hCoV-19/Germany/HE-ChVir22012/2020	EPI_ISL_1138725
hCoV-19/Germany/HE-ChVir22015/2020	EPI_ISL_1138726
hCoV-19/Germany/HE-ChVir22016/2020	EPI_ISL_1138727
hCoV-19/Germany/HE-ChVir22020/2020	EPI_ISL_1138728
hCoV-19/Germany/HE-ChVir22025/2020	EPI_ISL_1138729
hCoV-19/Germany/HE-ChVir22027/2020	EPI_ISL_1138730
hCoV-19/Germany/HE-ChVir22028/2020	EPI_ISL_1138731
hCoV-19/Germany/HE-ChVir22029/2020	EPI_ISL_1138732
hCoV-19/Germany/HE-ChVir22030/2020	EPI_ISL_1138733
hCoV-19/Germany/HE-ChVir22031/2020	EPI_ISL_1138734
